# Supplementary material for: A general computational approach to predicting synergistic transcriptional cores that determine cell subpopulation identities
Source: Nucleic Acids Res. 2019 Mar 1;47(7):3333–43. doi: 10.1093/nar/gkz147 (PMC6468312; doi:10.1093/nar/gkz147)
Supplement: Supplementary Data [file gkz147_supplemental_files.zip]

Archive with 10 entries (10 files):
- Fig_S1.pdf
- Fig_S2.pdf
- Fig_S3.pdf
- suppl_captions_3.pdf
- Table_S1.xls
- Table_S2.xls
- Table_S3.xls
- Table_S4.xls
- Table_S5.xls
- Table_S6.xls
