# Supplementary material for: A general computational approach to predicting synergistic transcriptional cores that determine cell subpopulation identities
Source: Nucleic Acids Res. 2019 Mar 1;47(7):3333–43. doi: 10.1093/nar/gkz147 (PMC6468312; doi:10.1093/nar/gkz147)
Supplement: Supplementary Data [file gkz147_supplemental_files.zip › Table_S1.xls]

## Sheet: known_identity_TFs
Supplementary Table 1. Literature evidence for experimentally validated identity TFs
Dataset	Cell Subpopulation	Abbreviation	TF	Literature evidence (PubMedID) for TF (mouse or human)
Grün et al. 2015	Intestinal organoid transient amplifying cell	Transient amplifying cell	ELF3	11984530
Grün et al. 2015	Intestinal organoid transient amplifying cell	Transient amplifying cell	HNF4A	25488664
Grün et al. 2015	Intestinal organoid transient amplifying cell	Transient amplifying cell	MYC	11381265, 15752976
Grün et al. 2015	Intestinal organoid enteroendocrine cell	Enteroendocrine cell	LMX1A	27287799
Grün et al. 2015	Intestinal organoid enteroendocrine cell	Enteroendocrine cell	NEUROD1	21824251
Grün et al. 2015	Intestinal organoid enteroendocrine cell	Enteroendocrine cell	NKX2-2	18022152
Grün et al. 2015	Intestinal organoid enteroendocrine cell	Enteroendocrine cell	PAX6	10349628
Grün et al. 2015	Intestinal organoid enteroendocrine cell	Enteroendocrine cell	RFX6	23192339
Grün et al. 2015	Intestinal organoid late enterocyte precursor	Late enterocyte precursor	HES1	16024658
Grün et al. 2015	Intestinal organoid enteroendocrine precursor cell	Enteroendocrine precursor cell	NEUROG3	17007831, 21824251
Grün et al. 2015	Intestinal organoid enteroendocrine precursor cell	Enteroendocrine precursor cell	INSM1	16951258
Basek et al. 2017	Intestinal organoid goblet/paneth cell	Goblet/Paneth	SPDEF	19786015, 19549527
Basek et al. 2017	Intestinal organoid goblet/paneth cell	Goblet/Paneth	KLF9	17379758
Basek et al. 2017	Intestinal organoid goblet/paneth cell	Goblet/Paneth	FOXA2	19737569
Basek et al. 2017	Intestinal organoid enterochromaffin cell	Chga-Chgb+	LMX1A	27287799
Basek et al. 2017	Intestinal organoid enteroendocrine precursor cell	Enteroendocrine precursor cell	NEUROG3	17007831, 21824251
Basek et al. 2017	Intestinal organoid enteroendocrine precursor cell	Enteroendocrine precursor cell	INSM1	16951258
Zeisel et al. 2015	Cortical astrocyte ependymal cell 7	Astrocytes ependymal 7	GLI3	25127137
Zeisel et al. 2015	Cortical astrocyte ependymal cell 7	Astrocytes ependymal 7	HES5	16508307
Zeisel et al. 2015	Cortical astrocyte ependymal cell 7	Astrocytes ependymal 7	PAX6	23933087
Zeisel et al. 2015	Cortical astrocyte ependymal cell 8	Astrocytes ependymal 8	FOXJ1	19906869
Zeisel et al. 2015	Cortical astrocyte ependymal cell 8	Astrocytes ependymal 8	GLI3	25127137
Zeisel et al. 2015	Cortical astrocyte ependymal cell 8	Astrocytes ependymal 8	RFX2	16930429
Zeisel et al. 2015	Cortical endothelial mural cell 6	Endothelial mural 6	FOXF2	26120030, 26120030
Zeisel et al. 2015	Cortical interneuron	Interneurons	DLX1	16007083, 17678855
Zeisel et al. 2015	Cortical interneuron	Interneurons	ARX	18923043
Zeisel et al. 2015	Cortical microglia	Microglia	IRF8	23334579
Zeisel et al. 2015	Cortical microglia	Microglia	ATF3	25381879, 26642091
Zeisel et al. 2015	Cortical microglia	Microglia	SPI1	23334579, 20303867, 20513432
Zeisel et al. 2015	Cortical microglia	Microglia	CEBPA	23334579, 20303867, 20513432
Zeisel et al. 2015	Cortical microglia	Microglia	RUNX1	23555640
Zeisel et al. 2015	Cortical oligodendrocyte	Oligodendrocyte	NFIB	27545503
Zeisel et al. 2015	Cortical oligodendrocyte	Oligodendrocyte	OLIG1	25762682
Zeisel et al. 2015	Cortical oligodendrocyte	Oligodendrocyte	OLIG2	11955448, 11955447
Zeisel et al. 2015	Cortical oligodendrocyte	Oligodendrocyte	NKX6-2	19780200
Zeisel et al. 2015	Cortical oligodendrocyte	Oligodendrocyte	MYRF	22956843, 24204311
Zeisel et al. 2015	Cortical oligodendrocyte	Oligodendrocyte	SOX10	21098272, 24204311
Zeisel et al. 2015	Cortical oligodendrocyte	Oligodendrocyte	SP1	20882567
Zeisel et al. 2015	Cortical CA1-region pyramidal neuron	Pyramidal CA1	ZBTB20	20308569, 19955470
Zeisel et al. 2015	Cortical S1-region pyramidal neuron	Pyramidal SS	SATB2	18255031, 18508260
Zeisel et al. 2015	Cortical S1-region pyramidal neuron	Pyramidal SS	SOX5	18840685
Zeisel et al. 2015	Cortical S1-region pyramidal neuron	Pyramidal SS	TBR1	20615956
Gokce et al. 2016	Striatal ependymal cell	Ependy.C	FOXJ1	27425622
Gokce et al. 2016	Striatal perivascular macrophage	Macrophage	MAF	16342171, 27425622
Gokce et al. 2016	Striatal perivascular macrophage	Macrophage	ATF3	24317040
Gokce et al. 2016	Striatal perivascular macrophage	Macrophage	IRF1	14735146, 16269622, 7510419
Gokce et al. 2016	Striatal perivascular macrophage	Macrophage	TCF4	22099176
Gokce et al. 2016	Striatal perivascular macrophage	Macrophage	IRF8	22610140, 12417340, 27001747
Gokce et al. 2016	Striatal perivascular macrophage	Macrophage	KLF4	21670502
Gokce et al. 2016	Striatal perivascular macrophage	Macrophage	RUNX1	16007221
Gokce et al. 2016	Striatal perivascular macrophage	Macrophage	FLI1	29947047
Gokce et al. 2016	Striatal microglia	Microglia	EGR1	17497096
Gokce et al. 2016	Striatal microglia	Microglia	SALL1	27776109
Gokce et al. 2016	Striatal microglia	Microglia	MAFB	25480297, 25998393, 28758903
Gokce et al. 2016	Striatal microglia	Microglia	ATF3	25381879, 26642091
Gokce et al. 2016	Striatal microglia	Microglia	JUN	25381879, 28758903
Gokce et al. 2016	Striatal astrocyte	Astro	SOX9	22500632
Gokce et al. 2016	Striatal astrocyte	Astro	SOX6	22500632
Gokce et al. 2016	Striatal astrocyte	Astro	NFIB	25556566
Gokce et al. 2016	Striatal neuron	Neuron	MYT1L	27281220, 20107439
Gokce et al. 2016	Striatal neuron	Neuron	BCL11B	15664173, 18678899
Gokce et al. 2016	Striatal neuron	Neuron	BCL11A	15664173
Gokce et al. 2016	Striatal neuron	Neuron	MEIS2	24284204
Gokce et al. 2016	Striatal neural stem cell	NSC	NR2F1	19160499
Gokce et al. 2016	Striatal neural stem cell	NSC	ZFP521	21326203
Gokce et al. 2016	Striatal neural stem cell	NSC	OLIG2	17296553
Gokce et al. 2016	Striatal oligodendrocyte	Oligo	SOX10	21098272, 24204311
Gokce et al. 2016	Striatal oligodendrocyte	Oligo	OLIG1	25762682
Gokce et al. 2016	Striatal oligodendrocyte	Oligo	OLIG2	11955448, 11955447
Gokce et al. 2016	Striatal oligodendrocyte	Oligo	PROX1	27068685, 29931031
Gokce et al. 2016	Striatal oligodendrocyte	Oligo	ZEB2	22365546
Gokce et al. 2016	Striatal oligodendrocyte	Oligo	NFIA	25151262
Gokce et al. 2016	Striatal oligodendrocyte progenitor cell	OPC	DLX1	17678855
Gokce et al. 2016	Striatal oligodendrocyte progenitor cell	OPC	DLX2	17678855
Gokce et al. 2016	Striatal vascular endothelial cell	Vascular	FOXF2	26120030
Gokce et al. 2016	Striatal vascular endothelial cell	Vascular	FOXC1	23862012
Scialdone et al. 2016	Embryonic allantoic mesoderm	Allantois	TBX4	21932311, 22952711
Scialdone et al. 2016	Embryonic allantoic mesoderm	Allantois	CDX2	15136723
Scialdone et al. 2016	Embryonic allantoic mesoderm	Allantois	TEAD1	18332127
Scialdone et al. 2016	Embryonic blood progenitor	Blood progenitors	GATA2	20887958
Scialdone et al. 2016	Embryonic blood progenitor	Blood progenitors	TAL1	8118024, 22491213, 12569129
Scialdone et al. 2016	Embryonic blood progenitor	Blood progenitors	HHEX	12569129, 20887958
Scialdone et al. 2016	Embryonic blood progenitor	Blood progenitors	RUNX1	20887958
Scialdone et al. 2016	Embryonic blood progenitor	Blood progenitors	GATA1	20887958
Scialdone et al. 2016	Embryonic blood progenitor	Blood progenitors	FLI1	27246709
Scialdone et al. 2016	Embryonic blood progenitor	Blood progenitors	IKZF1	23732910
Scialdone et al. 2016	Embryonic blood progenitor	Blood progenitors	YBX1	21369783
Scialdone et al. 2016	Embryonic blood progenitor	Blood progenitors	STAT5B	11756158
Scialdone et al. 2016	Embryonic primitive erythrocyte	Embryonic blood	GATA1	22778136, 8901585
Scialdone et al. 2016	Embryonic primitive erythrocyte	Embryonic blood	GFI1B	26619147, 24800817
Scialdone et al. 2016	Embryonic primitive erythrocyte	Embryonic blood	IKZF1	23732910
Scialdone et al. 2016	Embryonic primitive erythrocyte	Embryonic blood	KLF1	21613252
Scialdone et al. 2016	Embryonic primitive erythrocyte	Embryonic blood	RUNX1	23732910
Scialdone et al. 2016	Embryonic primitive erythrocyte	Embryonic blood	ZFPM1	18665838
Scialdone et al. 2016	Embryonic primitive erythrocyte	Embryonic blood	STAT5B	11756158
Scialdone et al. 2016	Embryonic primitive erythrocyte	Embryonic blood	MYB	16484593
Scialdone et al. 2016	Embryonic endothelium	Endothelium	HHEX	15728128
Scialdone et al. 2016	Embryonic endothelium	Endothelium	SOX7	22492353
Scialdone et al. 2016	Embryonic endothelium	Endothelium	ETS2	19411629
Scialdone et al. 2016	Embryonic endothelium	Endothelium	ETV2	22733530
Scialdone et al. 2016	Embryonic endothelium	Endothelium	TAL1	14602685
Scialdone et al. 2016	Embryonic epiblast	Epiblast	POU5F1	15988017
Scialdone et al. 2016	Embryonic epiblast	Epiblast	OTX2	23154415
Scialdone et al. 2016	Embryonic epiblast	Epiblast	ETV5	29445086, 26224636
Scialdone et al. 2016	Embryonic epiblast	Epiblast	SALL4	16980957, 18804426
Scialdone et al. 2016	Embryonic extra-embryonic ectoderm	Extraembryonic ectoderm	ELF5	15829518, 25446535
Scialdone et al. 2016	Embryonic extra-embryonic ectoderm	Extraembryonic ectoderm	GATA3	28232602, 27534536
Scialdone et al. 2016	Embryonic extra-embryonic ectoderm	Extraembryonic ectoderm	SOX21	20687156
Scialdone et al. 2016	Embryonic early mesodermal progenitor	Nascent mesoderm	MESP1	8787751, 19129791
Scialdone et al. 2016	Embryonic early mesodermal progenitor	Nascent mesoderm	MSX1	27435625
Scialdone et al. 2016	Embryonic early mesodermal progenitor	Nascent mesoderm	FOXF1	26293303
Scialdone et al. 2016	Embryonic early mesodermal progenitor	Nascent mesoderm	FOXH1	11358868, 11358869, 21822279
Scialdone et al. 2016	Embryonic pharyngeal mesoderm	Pharyngeal mesoderm	NFATC4	https://doi.org/10.1155/2013/131529
Scialdone et al. 2016	Embryonic posterior mesoderm	Posterior mesoderm	TEAD1	18332127
Scialdone et al. 2016	Embryonic visceral endoderm	Visceral endoderm	EOMES	18171685
Scialdone et al. 2016	Embryonic visceral endoderm	Visceral endoderm	HNF4A	7958910
Scialdone et al. 2016	Embryonic visceral endoderm	Visceral endoderm	FOXA2	17389379
Scialdone et al. 2016	Embryonic visceral endoderm	Visceral endoderm	GATA4	10779506, 8582296
Scialdone et al. 2016	Embryonic visceral endoderm	Visceral endoderm	LHX1	10529411
Scialdone et al. 2016	Embryonic visceral endoderm	Visceral endoderm	SMAD1	10853822, 19153222
Joost et al. 2016	Hair interfollicular epidermis differentiated cell II	IFE.DI	GATA3	12923059
Joost et al. 2016	Hair interfollicular epidermis differentiated cell II	IFE.DI	IRF6	17041603
Joost et al. 2016	Hair interfollicular epidermis differentiated cell II	IFE.DI	SATB1	21930775
Joost et al. 2016	Hair interfollicular epidermis differentiated cell II	IFE.DI	HBP1	20523354
Joost et al. 2016	Hair interfollicular epidermis differentiated cell II	IFE.DII	CEBPA	19749746
Joost et al. 2016	Hair interfollicular epidermis differentiated cell II	IFE.DII	IRF6	17041603
Joost et al. 2016	Hair interfollicular epidermis differentiated cell II	IFE.DII	GRHL1	24586629
Joost et al. 2016	Hair interfollicular epidermis differentiated cell II	IFE.DII	SP6	18297738
Joost et al. 2016	Hair interfollicular epidermis differentiated cell II	IFE.DII	KLF4	23395444
Joost et al. 2016	Hair interfollicular epidermis differentiated cell II	IFE.DII	JUN	15375216
Joost et al. 2016	Hair interfollicular epidermis keratinized layer II	IFE.KI	PRDM1	17846422
Joost et al. 2016	Hair interfollicular epidermis keratinized layer II	IFE.KI	HBP1	20523354
Joost et al. 2016	Hair interfollicular epidermis keratinized layer II	IFE.KI	GRHL3	15831758
Joost et al. 2016	Hair interfollicular epidermis keratinized layer II	IFE.KI	DLX3	21709238
Joost et al. 2016	Hair interfollicular epidermis keratinized layer II	IFE.KII	PRDM1	17846422
Joost et al. 2016	Hair interfollicular epidermis keratinized layer II	IFE.KII	HBP1	20523354
Joost et al. 2016	Hair follicle outer bulge cell	OB	RUNX1	18256199, 20308320
Joost et al. 2016	Hair follicle outer bulge cell	OB	NFIB	23389444
Joost et al. 2016	Hair follicle outer bulge cell	OB	LHX2	22028024
Joost et al. 2016	Hair follicle inner bulge cell	IB	FOXP1	23946441, 26171970
Joost et al. 2016	Hair follicle inner bulge cell	IB	FOXC1	26912458, 26912704
Joost et al. 2016	Hair follicle inner bulge cell	IB	MITF	15618488
Joost et al. 2016	Hair interfollicular epidermal T cell	TC	RUNX3	17222403
Joost et al. 2016	Hair interfollicular epidermal T cell	TC	AHRR	21844385
Joost et al. 2016	Hair interfollicular epidermal T cell	TC	BCL11B	20969590
Joost et al. 2016	Hair follicle sebaceous gland	SG	CERS4	25705848, 24738593
Joost et al. 2016	Hair follicle sebaceous gland	SG	AR	1613448
Joost et al. 2016	Upper hair follicle I	uHF.I	VDR	11851870
Joost et al. 2016	Upper hair follicle I	uHF.I	SOX21	19470461
Joost et al. 2016	Upper hair follicle I	uHF.I	SOX9	23133399
Joost et al. 2016	Upper hair follicle II	uHF.II	SOX21	19470461
Joost et al. 2016	Upper hair follicle III	uHF.III	FOXQ1	11309849, 16835220
Cohen et al. 2018	Lung B cell	B	PAX5	8001127, 24013638, 21606506
Cohen et al. 2018	Lung B cell	B	EBF1	22427636, 21606506
Cohen et al. 2018	Lung B cell	B	PML	9488655
Cohen et al. 2018	Lung B cell	B	SP110	22621957
Cohen et al. 2018	Lung B cell	B	POU2AF1	22621957
Cohen et al. 2018	Lung B cell	B	BCL11A	12717432
Cohen et al. 2018	Lung innate lymphoid cell	ILC	GATA3	23063330, 24631153
Cohen et al. 2018	Lung innate lymphoid cell	ILC	TOX	25915732
Cohen et al. 2018	Lung dendritic cell	DC	IRF5	20237317
Cohen et al. 2018	Lung macrophage I	MacI	MAF	16342171, 27425622
Cohen et al. 2018	Lung macrophage I	MacI	XBP1	20351694
Cohen et al. 2018	Lung macrophage I	MacI	IRF8	22610140, 12417340, 27001747
Cohen et al. 2018	Lung macrophage I	MacI	RUNX1	16007221
Cohen et al. 2018	Lung macrophage I	MacI	IRF5	27895424, 21240265
Cohen et al. 2018	Lung macrophage I	MacI	STAT6	8871614
Cohen et al. 2018	Lung macrophage I	MacI	LITAF	21984950, 15025820
Cohen et al. 2018	Lung macrophage I	MacI	FLI1	29947047
Cohen et al. 2018	Lung macrophage I	MacI	SF1	22358893
Cohen et al. 2018	Lung macrophage II	MacII	PPARG	14512375, 16312170, 19380830
Cohen et al. 2018	Lung macrophage II	MacII	IL16	9637499
Cohen et al. 2018	Lung macrophage II	MacII	RUNX1	16007221
Cohen et al. 2018	Lung macrophage II	MacII	XBP1	20351694
Cohen et al. 2018	Lung macrophage II	MacII	IRF5	27895424, 21240265
Cohen et al. 2018	Lung macrophage III	MacIII	PPARG	14512375, 16312170, 19380830
Cohen et al. 2018	Lung macrophage III	MacIII	LITAF	21984950, 15025820
Cohen et al. 2018	Lung neutrophile	Neut	CEBPE	9371821
Cohen et al. 2018	Lung neutrophile	Neut	JDP2	23200825
Cohen et al. 2018	Lung natural killer cell	NK	IKZF3	25319415
Cohen et al. 2018	Lung natural killer cell	NK	STAT4	8700208
Cohen et al. 2018	Lung natural killer cell	NK	GATA3	17013389
Cohen et al. 2018	Lung natural killer cell	NK	RUNX3	21569912
Cohen et al. 2018	Lung natural killer cell	NK	TBX21	15084276
Cohen et al. 2018	Lung T cell	T	BCL11B	20538915
Cohen et al. 2018	Lung T cell	T	IKZF2	26582951
Cohen et al. 2018	Lung basophile	Baso	GATA2	25801432
Cohen et al. 2018	Lung basophile	Baso	GATA1	24167252
Cohen et al. 2018	Lung mast cell	Mast	GATA2	25801432
Cohen et al. 2018	Lung mast cell	Mast	GFI1	23524953
Cohen et al. 2018	Lung mast cell	Mast	MITF	8695840
Cohen et al. 2018	Lung smooth muscle cell	Smooth	PRDM6	24278461
Cohen et al. 2018	Lung smooth muscle cell	Smooth	TBX4	27400124, 22876201
Cohen et al. 2018	Lung smooth muscle cell	Smooth	TBX5	22876201
Cohen et al. 2018	Lung alveolar type 2 cell	AT2	IRX1	28746823
Cohen et al. 2018	Lung alveolar type 2 cell	AT2	ETV5	28351980
Cohen et al. 2018	Lung ciliated epithelial cell	Ciliated	FOXJ1	14996907, 12818891
Cohen et al. 2018	Lung Clara cell	Clara	SOX2	24669837, 27728803
Cohen et al. 2018	Lung pericyte	Pericytes	FOXF2	11493558
Cohen et al. 2018	Lung fibroblast	Fibro	HMGA2	24661562
Cohen et al. 2018	Lung fibroblast	Fibro	GLI3	9731531
Cohen et al. 2018	Lung monocyte	Mon	LYL1	27050553
Cohen et al. 2018	Lung monocyte	Mon	STAT3	22506067, 15632011
Cohen et al. 2018	Lung extracellular matrix fibroblast	Matrix	TBX4	28971975
Cohen et al. 2018	Lung extracellular matrix fibroblast	Matrix	TBX2	23341776
Cohen et al. 2018	Lung entothelial cell	Endothel	SOX17	24418654
Cohen et al. 2018	Lung entothelial cell	Endothel	SOX18	24677020
Cohen et al. 2018	Lung entothelial cell	Endothel	HOXA5	23585229, 11238043, 25821967, 17003488
Cohen et al. 2018	Lung entothelial cell	Endothel	FLI1	28248553, 25504335, 19570811, 16484587
Cohen et al. 2018	Lung epithelial cell	Epithel	SOX9	24191021, 24058167
Cohen et al. 2018	Lung epithelial cell	Epithel	FOXA1	15668254, 16214823
Cohen et al. 2018	Lung epithelial cell	Epithel	FOXA2	15668254, 11914369
Cohen et al. 2018	Lung epithelial cell	Epithel	FOXP2	11358962, 17428829
Cohen et al. 2018	Lung epithelial cell	Epithel	ETV5	22096492
Cohen et al. 2018	Lung epithelial cell	Epithel	NKX2-1	11854319, 10208743
Segerstolpe et al. 2016	Pancreatic alpha cell	Alpha cell	MAFB	16443760
Segerstolpe et al. 2016	Pancreatic alpha cell	Alpha cell	NEUROD1	17988662
Segerstolpe et al. 2016	Pancreatic beta cell	Beta cell	PDX1	19817786
Segerstolpe et al. 2016	Pancreatic beta cell	Beta cell	MAFA	25500951, 19393272
Segerstolpe et al. 2016	Pancreatic beta cell	Beta cell	INSM1	16951258
Segerstolpe et al. 2016	Pancreatic beta cell	Beta cell	MAFB	17360442, 16443760, 20627934
Segerstolpe et al. 2016	Pancreatic beta cell	Beta cell	NEUROD1	9858593, 11756538, 10545951
Segerstolpe et al. 2016	Pancreatic beta cell	Beta cell	NKX6-1	24035389
Segerstolpe et al. 2016	Pancreatic acinar cell	Acinar cell	NR5A2	25063451, 23645620
Segerstolpe et al. 2016	Pancreatic acinar cell	Acinar cell	XBP1	21704586, 21111739, 16362047
Segerstolpe et al. 2016	Pancreatic delta cell	Delta cell	ISL1	1352885
Segerstolpe et al. 2016	Pancreatic delta cell	Delta cell	HHEX	24736842
Segerstolpe et al. 2016	Pancreatic endothelial cell	Endothelial cell	ETS1	10828886, 10022513, 8952701
Segerstolpe et al. 2016	Pancreatic endothelial cell	Endothelial cell	FOXF1	25091710
Segerstolpe et al. 2016	Pancreatic mast cell	Mast cell	GATA2	25801432, 9581981
Segerstolpe et al. 2016	Pancreatic mast cell	Mast cell	GATA1	9581981
Segerstolpe et al. 2016	Pancreatic epsilon cell	Epsilon cell	RFX6	20040487
