# Supplementary material for: A general computational approach to predicting synergistic transcriptional cores that determine cell subpopulation identities
Source: Nucleic Acids Res. 2019 Mar 1;47(7):3333–43. doi: 10.1093/nar/gkz147 (PMC6468312; doi:10.1093/nar/gkz147)
Supplement: Supplementary Data [file gkz147_supplemental_files.zip › Table_S2.xls]

## Sheet: sheet1
Taget subpopulation	Synergistic identity core (specific TFs)	Synergistic identity core (non-specific TFs)	# of known idenitity TFs in core among specific TFs	# of TFs in core among specific TFs	# of known identity TFs in top 10 specific TFs
Grün et al. 2015, PMID: 26287467
Enterocyte precursor	FIZ1 SREBF2 ZFP553 CREB1 ZFP217	TCF7L2 YBX3 RXRA	0	5	0
Transient amplifying cell	MYC TRP53 YBX3 CBFB HSF1	HNF4A ELF3 CEBPG	1	5	1
Enteroendocrine cell	POU6F1 MSX1 NEUROD1 RFX6 HOXB6	ZMIZ2 JUND LMX1A	2	5	4
Late enterocyte precursor	PRRX1 MAF ZFP655 RORC NR1I3	HES1 TFAM NR1H2	0	5	0
Enterocyte	MAFB CREB3L3 NR1I3 MXI1 ZFP292	NR2F6 NFIB HMGB2	0	5	0
Enteroendocrine precursor cell	FOXO6 TEAD2 ST18 HES2 ETS1	INSM1 TFCP2L1 ZBTB18	0	5	1
Basek et al., 2017, PMID: 27939219
Goblet/Paneth	OVOL1 BHLHA15 TFCP2L1 TSC22D3 KLF9	FOXA2 KLF10 JARID2	1	5	2
Gip	MYRFL TEAD1 NFXL1 HMG20A BAZ2A	NR4A2 FEV GATA6	0	5	0
Chga-Chgb+	EGR3 KLF2 LMX1A XBP1 FOXA3	YBX1 ZFP12 ETS2	1	5	1
Chga+Chgb+	MXD1 ONECUT2 ZFPM1 GATAD1 2700081O15RIK	INSM1 ZBTB7B XBP1	0	5	1
Sst	HHEX ZFP777 GMEB2 STAT3 HNF1A	HOPX MLXIPL ZFP329	0	5	0
Ghrl	ZFP324 HOXA3 ZFP760 MYRFL TFE3	FOXA1 ZFP937 FOXP1	0	5	0
Cck	ETV1 TOX ZFP408 RXRA KDM5D	XBP1 NCOR1 NFE2L2	0	5	0
Enteroendocrine precursor cell	TEAD2 INSM1 ZFP952 MYCL ZXDC	ATF4 FOXA2 HBP1	1	5	2
Tuft	HMX2 SOX9 ZFP319 ZBTB24 ELF4	IRF6 MAX ATF4	0	5	0
Zeisel et al. 2015, PMID: 25700174
Astrocytes ependymal 7	DBX2 SOX21 HES5 PAX6 SALL3	GTF2I ZBTB18 MGA	2	5	3
Astrocytes ependymal 8	ZFP474 FOXJ1 RFX2 TGIF2 GLI3	NCOR1 STAT3 SALL1	3	5	3
endothelial.mural_6	SOX7 SP100 LEF1 FOXF2 GATA2	TBX3 ZMIZ1 BAZ2A	1	5	1
endothelial.mural_9	HEYL NFATC4 HEY2 TBX18 EBF1	NFIB BAZ2A VEZF1	0	5	0
Interneuron	CSDC2 HMGA1-RS1 ZFP941 SOX2	CSDE1 MYT1L ZFP637	0	4	2
Microglia	TFEC SPI1 SP140 FLI1 CEBPA	ATF3 NFE2L1 RELA	2	5	4
Oligodendrocyte	NKX6-2 MYRF SOX10 OLIG2	SP1 VEZF1 NFIB	4	4	5
pyramidal.CA1	NEUROD6 GRHL1 ZBTB18	SUB1 MYT1L UBTF	0	3	1
Pyramidal SS	TSHZ3 SATB2 SOX5 ETV5	SUB1 ZFP445 ZFP637	2	4	3
Gokce et al. 2016, PMID: 27425622
Microglia	MAFB HHEX ATF3 FLI1 ETS1	JUN EGR1 FOXN2	2	5	3
Astro	SOX21 SOX9 SOX5 ID2 SOX6	TCF4 NFIB SMARCC2	2	5	2
Neuron	MYT1L BCL11B BCL11A TRERF1 NPAS2	TSC22D1 MEIS2 PEG3	3	5	3
Oligo	SOX10 PROX1 OLIG2 LITAF ZEB2	NFIA GATAD1 FOXN3	4	5	5
Vascular	FOXF2 GATA2 FOXC1 SP100 LEF1	CSDE1 TCF4 SUB1	2	5	2
Macrophage	MAF FLI1 KLF4 ATF3 IRF1	JUN TCF4 IRF8	5	5	6
NSC	SOX10 NR2F1 SOX6 SALL3 ZFP521	BBX SMARCC1 THRA	2	5	3
OPC	E2F7 DLX1 ZFP57 ASCL1 DLX2	SOX11 WHSC1 EGR1	2	5	2
Ependy.Sec	MSX1 HOPX NR2F2 ID1 ZFP423	TSC22D1 KLF9 NCOR1	0	5	0
Ependy.C	FOXJ1 MYB TRP73 ZIC4 ZIC1	GATAD1 RERE NR1D1	1	5	1
Scialdone et al. 2016, PMID: 27383781
Allantois	HOXA10 HOXB6 HOXD9 CDX2 ZFP516	ZFP592 RARG TEAD1	1	5	2
Blood progenitor	GATA2 FLI1 STAT5B HHEX TAL1	YBX1 UBTF ZFP568	5	5	8
Embryonic blood	KLF1 GATA1 ZFPM1 STAT5B MYB	HMGB3 SUB1 GM6104	5	5	8
Endothelium	ETV2 HHEX TAL1 ETS2 ARID3A	SMARCE1 ETV6 ZFP422	4	5	5
Epiblast	OTX2 SALL2 ETV5 ZSCAN10 RARG	CSDE1 SALL4 ZFP266	2	5	3
Extraembryonic ectoderm	ELF5 SOX21 IRX3 GATA3 ARID5B	YBX1 CSDE1 TADA2A	3	5	3
Nascent mesoderm	MESP1 MSX2 FOXF1 LEF1 PEG3	FOXH1 HMGA2 SALL4	3	5	3
Pharyngeal mesoderm	NFATC4 FOXP1 GLI3 ID3 NR6A1	NFYC NRF1 PIAS1	1	5	1
Posterior mesoderm	TBX20 PEG3 TEAD1 FOXO4 KLF6	NFYC NFYB WDHD1	1	5	1
Visceral endoderm	HNF4A LHX1 GATA4 TCF7L2 SMAD1	HMGB3 EOMES FOXP4	4	5	5
Joost et al. 2016, PMID: 27641957
IFE.DI	MYCL GATA3 SATB1 IRF9 ZFP266	CBFB HBP1 KLF13	2	5	3
IFE.DII	GRHL1 IRF6 KDM5B SP6 YBX3	CEBPA KLF4 JUN	3	5	3
IFE.KI	ID4 DLX3 PRDM1 MXD1 TSC22D2	GRHL3 XBP1 RORA	2	5	3
IFE.KII	RHOX10 TEAD4 ARID5B CERS3 PLAGL2	LITAF KLF3 RELA	0	5	2
OB	TBX1 RUNX1 HOXC8 NFIB DBP	IRF6 ATF4 KLF3	2	5	3
IB	TEAD2 HOXC13 FOXP1 FOXC1 MITF	YBX3 KLF6 KDM5B	3	5	3
LH	ZEB1 HLX IKZF1 ZFP52 GTF2IRD2	AFF4 NFIX ARID4B	0	5	0
TC	PROX2 CREM FLI1 AHRR TCF7	RARG NCOR1 BCL11B	1	5	2
uHF.I	SOX7 ZBTB7C TCF4 VDR SOX21	ATF4 NR4A1 CEBPB	2	5	3
uHF.II	EHF GATA6 NFE2L3 SOX7 GRHL1	KLF4 CEBPA BACH1	0	5	1
uHF.III	FOXQ1 EHF MXD1 PRDM1 EGR2	CEBPB ARID4A GRHL3	1	5	1
SG	AR PPARA BHLHE41 SREBF1 CEBPA	CSDE1 ZFP91 PBX1	1	5	2
Cohen et al. 2018, PMID: 30318149
Mon	MNDA IFI204 LYL1 SP100 NFIL3	TAF10 STAT3 STAT6	1	5	1
DC	BCL11A IKZF1 IRF5 ZMIZ2 APEX1	USF2 RFC1 XBP1	1	5	1
B	PAX5 SPIB EBF1 PML SP110	AES DRAP1 MEF2D	4	5	5
ILC	GATA3 TOX TCF7 IKZF3 IKZF2	PBX2 PBRM1 CDC5L	2	5	2
MacI	IRF8 XBP1 IRF5 STAT6 LITAF	FLI1 EDF1 SF1	5	5	7
MacII	PPARG IL16 RARA	EWSR1 IRF5 IRF2	2	3	4
MacIII	NR1H3 PPARG MAFF EGR2 LITAF	SF1 MBD2 DNAJC2	2	5	2
Neut	CEBPE NFE2 ARID5A JDP2 BCL3	IRF1 CHD7 BRD4	2	5	2
NK	TBX21 IKZF3 GATA3 RUNX3 TCF7	CITED2 SF1 HNRNPD	4	5	5
T	BRD7 DRAP1 NFE2L2 IKZF2 JUND	MTA2 SSBP3 TAF10	1	5	2
Baso	GATA1 SATB1 RBL2 KLF5 NFIL3	RBBP4 PBX2 EWSR1	1	5	2
Mast	GFI1 GATA2 MYB MITF RUNX3	BRD4 BAZ1A MEIS1	3	5	3
Epithel	SOX9 FOXP2 ETV5 IRX3 IRX5	MECOM TEAD2 MBD3	3	5	6
Pericytes	LMCD1 FOXF2 TBX2 NR1H3 NR2F1	RBPMS RBBP7 ETS2	1	5	1
Fibro	HMGA2 TBX5 SNAI1 SOX12	NFIA ADNP SMARCE1	1	4	2
Endothel	BCL6B SOX13 DACH1	RBPMS HOXA5 FLI1	0	3	3
Matrix	MEOX2 HIVEP3 PRDM6 SNAI2	THRAP3 TEAD1 TBL1X	0	4	2
Smooth	FOXF2 LMCD1 PRDM6 TBX4 TBX5	ZMYND11 MORF4L2 CTBP1	3	5	3
Clara	SOX2 FOXA1 WWC1 CBX6 ZKSCAN1	MORF4L1 SETD2 PTRF	1	5	1
AT1	EYA2 KLF5 APBB1 CALCOCO1	MORF4L1 ARID1A AFF4	0	4	0
AT2	RBPJL IRX3 IRX2 FOXA1	HBP1 SND1 SF1	0	4	2
Ciliated	ZFP474 PIR MYB AEBP1 MED31	NSD1 DDX17 CCAR1	0	5	1
Segerstolpe et al. 2016, PMID: 27667667
Alpha cell	MAFB ISL1 NEUROD1	PCBD1 HMGN3 RAN	2	3	2
Beta cell	NKX6-1 CNBP CSDE1 CCT4	PSMC5 NEUROD1 MAFB	1	4	4
Acinar cell	MECOM ZFP36L1 XBP1 NFIB SMAD1	EDF1 CSDE1 GTF3A	1	5	2
Delta cell	HHEX PSIP1 ISL1 EHF CBFB	ENO1 SAP18 HMGN3	2	5	2
Endothelial cell	RARB FOXF1 TCF4 ETS1 ELK3	USP22 PSMC3 RAN	2	5	2
Mast cell	IKZF3 GATA1 RUNX3 LYL1 ZNF614	THRAP3 ZYX ISL1	1	5	2
Gamma cell	MEIS2 ID2 PAX6 RNF2 PBXIP1	PFDN5 CRIP2 HMGN3	0	5	0
Epsilon cell	TFB2M MEIS2 HNF4A ZNF668 RFX6	ZKSCAN1 TRIM28 SRSF2	1	5	1
Ductal cell	LITAF NFIB ELF3 SMAD3	PTTG1IP RAN YWHAB	0	4	0
PSC cell	PRRX1 MSC TGFB1I1 HOXB2 KLF9	ENY2 PSMC5 YWHAB	0	5	0
Total
All subpopulations	-	-	136	423	198
