# Supplementary material for: A general computational approach to predicting synergistic transcriptional cores that determine cell subpopulation identities
Source: Nucleic Acids Res. 2019 Mar 1;47(7):3333–43. doi: 10.1093/nar/gkz147 (PMC6468312; doi:10.1093/nar/gkz147)
Supplement: Supplementary Data [file gkz147_supplemental_files.zip › Table_S3.xls]

## Sheet: core4
Taget subpopulation	Synergistic identity core (specific TFs)	Synergistic identity core (non-specific TFs)	# of known idenitity TFs in core among specific TFs	# of TFs in core among specific TFs	# of known identity TFs in top 10 specific TFs
Grün et al. 2015, PMID: 26287467
Enterocyte precursor	SREBF2 ZFP553 CREB1 ZFP217	TCF7L2 YBX3 RXRA	0	4	0
Transient amplifying cell	MYC TRP53 HSF1 HMGB1	HNF4A ELF3 CEBPG	1	4	1
Enteroendocrine cell	POU6F1 MSX1 NEUROD1 HOXB6	ZMIZ2 JUND LMX1A	1	4	4
Late enterocyte precursor	PRRX1 MAF ZFP655 RORC	HES1 TFAM NR1H2	0	4	0
Enterocyte	MAFB NR1I3 MXI1 ZFP292	NR2F6 NFIB HMGB2	0	4	0
Enteroendocrine precursor cell	FOXO6 TEAD2 ST18 HES2	INSM1 TFCP2L1 ZBTB18	0	4	1
Basek et al., 2017, PMID: 27939219
Goblet/Paneth	OVOL1 BHLHA15 TSC22D3 KLF9	FOXA2 KLF10 JARID2	1	4	2
Gip	MYRFL NFXL1 HMG20A BAZ2A	NR4A2 FEV GATA6	0	4	0
Chga-Chgb+	EGR3 KLF2 XBP1 FOXA3	YBX1 ZFP12 ETS2	0	4	1
Chga+Chgb+	MXD1 ZFPM1 GATAD1 2700081O15RIK	ARID1A ZBTB7B XBP1	0	4	1
Sst	HHEX ZFP777 STAT3 HNF1A	HOPX MLXIPL ZFP329	0	4	0
Ghrl	ZFP324 ETV1 ZFP760 TFE3	FOXA1 ZFP937 FOXP1	0	4	0
Cck	ETV1 TOX ZFP408 RXRA	CIC FOXP1 JARID2	0	4	0
Enteroendocrine precursor cell	TEAD2 INSM1 ZFP952 ZXDC	ATF4 FOXA2 HBP1	1	4	2
Tuft	HMX2 SOX9 ZFP319 POU2F3	IRF6 MAX ATF4	0	4	0
Zeisel et al. 2015, PMID: 25700174
Astrocytes ependymal 7	DBX2 SOX21 HES5 GLI3 SALL3	TRPS1 ZBTB18 MGA	2	4	3
Astrocytes ependymal 8	ZFP474 RFX2 TGIF2 RFX4	ARID4A CARHSP1 SALL1	1	4	3
endothelial.mural_6	SOX7 SP100 LEF1 GATA2	TBX3 ZMIZ1 BAZ2A	0	4	1
endothelial.mural_9	NFATC4 ZIC1 TBX18 EBF1	NFIB BAZ2A VEZF1	0	4	0
Interneuron	CSDC2 HMGA1-RS1 ZFP941 SOX2	CSDE1 MYT1L ZFP637	0	4	2
Microglia	TFEC SPI1 SP140 FLI1	EGR2 NFE2L1 CREB1	1	4	4
Oligodendrocyte	NKX6-2 MYRF SOX10 OLIG2	SP1 VEZF1 NFIB	4	4	5
pyramidal.CA1	NEUROD6 GRHL1 NR3C2	SUB1 MYT1L UBTF	0	3	1
Pyramidal SS	TSHZ3 SATB2 SOX5 ETV5	SUB1 ZFP445 ZFP637	2	4	3
Gokce et al. 2016, PMID: 27425622
Microglia	MAFB HHEX ATF3 MLXIPL	JUN EGR1 FOXN2	2	4	3
Astro	SOX21 SOX9 SOX5 ID2	TCF4 NFIB SMARCC2	1	4	2
Neuron	MYT1L BCL11B BCL11A NPAS2	TSC22D1 MEIS2 PEG3	3	4	3
Oligo	SOX10 OLIG2 LITAF ZEB2	NFIA GATAD1 FOXN3	3	4	5
Vascular	FOXF2 GATA2 FOXC1 LEF1	CSDE1 TCF4 SUB1	2	4	2
Macrophage	MAF KLF4 ATF3 IRF1	JUN TCF4 HMGB1	4	4	6
NSC	SOX10 NR2F1 SOX6 SALL3	BBX AFF4 ZFP266	1	4	3
OPC	E2F7 ZFP57 NFIX DLX2	SOX11 WHSC1 EGR1	1	4	2
Ependy.Sec	MSX1 ID3 NR2F2 ID1	SUB1 SOX9 HBP1	0	4	0
Ependy.C	FOXJ1 TRP73 ZIC4 OTX2	GATAD1 SOX9 REPIN1	1	4	1
Scialdone et al. 2016, PMID: 27383781
Allantois	HOXA10 HOXB6 HOXD9 ZFP516	ZFZKSCAN17 RELA SMARCC1	0	4	2
Blood progenitor	GATA2 RUNX1 HHEX GATA1	YBX1 UBTF ZFP568	5	5	8
Embryonic blood	IKZF1 GFI1B RUNX1 TAL1	HMGB3 SUB1 ATF4	5	5	8
Endothelium	ETV2 HHEX SOX7 ZFP710	HMGB2 THAP11 SUB1	3	4	5
Epiblast	OTX2 ETV5 ZSCAN10 RARG	ATF4 SALL4 USF1	2	4	3
Extraembryonic ectoderm	TFAP2C ZFP42 KLF9 ARID5B	YBX1 CSDE1 TADA2A	0	4	3
Nascent mesoderm	MESP1 FOXF1 LEF1 PEG3	SMARCE1 HMGA2 SALL4	2	4	3
Pharyngeal mesoderm	FOXP1 GLI3 ID3 NR6A1	NFYC NRF1 PIAS1	0	4	1
Posterior mesoderm	TBX20 TEAD1 HES1 TSC22D1	TCF3 MTA2 THAP11	1	4	1
Visceral endoderm	FOXA1 LHX1 GATA4 TCF7L2	HMGB3 EOMES FOXP4	2	4	5
Joost et al. 2016, PMID: 27641957
IFE.DI	MYCL SATB1 IRF9 ZFP266	AFF1 NFAT5 KLF13	1	4	3
IFE.DII	CREB3 MYCL KDM5B SP6	CEBPA KLF6 ATF4	1	4	3
IFE.KI	ID4 DLX3 PRDM1 TSC22D2	GRHL3 XBP1 TULP4	2	4	3
IFE.KII	RHOX10 CERS3 PLAGL2 ZFP672	CSDE1 RARG SP3	0	4	2
OB	TBX1 RUNX1 ID2 DBP	IRF6 ATF4 STAT3	1	4	3
IB	TEAD2 HOXC13 FOXC1 MITF	PBX1 GRHL1 KLF4	2	4	3
LH	HLX IKZF1 ZFP52 GTF2IRD2	AFF4 NFIX ARID4B	0	4	0
TC	PROX2 FLI1 AHRR TCF7	CTCF NCOR1 BCL11B	1	4	2
uHF.I	SOX7 ZBTB7C TCF4 SOX21	ATF4 IRF6 NR4A1	1	4	3
uHF.II	EHF FOXC1 NFE2L3 SOX7	FOSL2 CEBPA BACH1	0	4	1
uHF.III	FOXQ1 EHF MXD1 EGR2	CEBPB ARID4A TULP4	1	4	1
SG	AR BHLHE41 SREBF1 CEBPA	BAZ2A ZFP91 PBX1	1	4	2
Cohen et al. 2018, PMID: 30318149
Mon	MNDA LYL1 SP100 NFIL3	TAF10 STAT3 DR1	1	4	1
DC	BCL11A IKZF1 IRF5 ZMIZ2	MORF4L1 HIPK1 XBP1	1	4	1
B	PAX5 IKZF3 BCL11A SP110	AES SF1 MEF2D	3	4	5
ILC	GATA3 TOX IKZF3 IKZF2	PBX2 PBRM1 CDC5L	2	4	2
MacI	XBP1 IRF5 STAT6 LITAF	FLI1 EDF1 SF1	4	4	7
MacII	PPARG IL16 RARA	EWSR1 IRF5 IRF2	2	3	4
MacIII	NR1H3 MAFF EGR2 BHLHE41	SF1 MBD2 DNAJC2	0	4	2
Neut	CEBPE NFE2 ARID5A BCL3	IRF1 CHD7 HBP1	1	4	2
NK	TBX21 IKZF3 GATA3 RUNX3	MBD2 TBL1XR1 HNRNPD	4	4	5
T	BRD7 NFE2L2 IKZF2 JUND	MTA2 SSBP3 TAF10	1	4	2
Baso	GATA1 SATB1 KLF5 NFIL3	RBBP4 PBX2 EWSR1	1	4	2
Mast	GFI1 MYB RUNX3 CITED4	BAZ1A PBRM1 MEIS1	1	4	3
Epithel	IRX3 FOXA2 IRX3 IRX5	MECOM TEAD2 ZFP664	0	4	6
Pericytes	FOXF2 TBX2 NR1H3 NR2F1	RBPMS RBBP7 ETS2	1	4	1
Fibro	HMGA2 TBX5 SNAI1 SOX12	NFIA ADNP SMARCE1	1	4	2
Endothel	BCL6B SOX13 DACH1	RBPMS HOXA5 FLI1	0	3	3
Matrix	MEOX2 HIVEP3 PRDM6 SNAI2	THRAP3 TEAD1 TBL1X	0	4	2
Smooth	LMCD1 PRDM6 HLF RORA	ZMYND11 MORF4L2 BRD4	1	4	3
Clara	FOXA1 WWC1 HES1 ZKSCAN1	MORF4L1 SETD2 PTRF	0	4	1
AT1	EYA2 KLF5 APBB1 CALCOCO1	MORF4L1 ARID1A AFF4	0	4	0
AT2	RBPJL IRX3 IRX2 FOXA1	HBP1 SND1 SF1	0	4	2
Ciliated	ZFP474 PIR AEBP1 MED31	HIPK3 NFE2L1 CCAR1	0	4	1
Segerstolpe et al. 2016, PMID: 27667667
Alpha cell	MAFB ISL1 NEUROD1	PCBD1 HMGN3 RAN	2	3	2
Beta cell	NKX6-1 CNBP CSDE1 CCT4	PSMC5 NEUROD1 MAFB	1	4	4
Acinar cell	MECOM ZFP36L1 XBP1 NFIB	EDF1 SND1 CSDE1	1	4	2
Delta cell	HHEX PSIP1 ISL1 EHF	ENO1 SAP18 HMGN3	2	4	2
Endothelial cell	RARB FOXF1 TCF4 ELK3	USP22 PSMC3 RAN	1	4	2
Mast cell	IKZF3 GATA1 FLI1 ZNF614	THRAP3 ZYX ISL1	1	4	2
Gamma cell	MEIS2 ID2 MEIS1 ETV1	PFDN5 CRIP2 HMGN3	0	4	0
Epsilon cell	MEIS2 HNF4A ZNF668 RFX6	ZNF292 MLLT10 SRSF2	1	4	1
Ductal cell	LITAF NFIB ELF3 SMAD3	PTTG1IP RAN YWHAB	0	4	0
PSC cell	PRRX1 MSC HEYL KLF9	ENY2 PSMC5 YWHAB	0	4	0
Total
All subpopulations	-	-	96	350	198

## Sheet: core6
Taget subpopulation	Synergistic identity core (specific TFs)	Synergistic identity core (non-specific TFs)	# of known idenitity TFs in core among specific TFs	# of TFs in core among specific TFs	# of known identity TFs in top 10 specific TFs
Grün et al. 2015, PMID: 26287467
Enterocyte precursor	FIZ1 SREBF2 ZFP553 CREB1 ZFP217 FOXO4	TCF7L2 YBX3 RXRA	0	6	0
Transient amplifying cell	MYC TRP53 YBX3 MYB HSF1 HMGB1	HNF4A ELF3 CEBPG	1	6	1
Enteroendocrine cell	POU6F1 MSX1 NEUROD1 RFX6 HOXB6 FEV	ZMIZ2 JUND LMX1A	2	6	4
Late enterocyte precursor	PRRX1 MAF ZFP655 RORC NR1I3	HES1 TFAM NR1H2	0	5	0
Enterocyte	MAFB CREB3L3 NR1I3 MXI1 ZFP292 PPARA	NR2F6 NFIB HMGB2	0	6	0
Enteroendocrine precursor cell	FOXO6 GLIS2 TEAD2 ST18 HES2 ETS1	INSM1 TFCP2L1 ZBTB18	0	6	1
Basek et al., 2017, PMID: 27939219
Goblet/Paneth	OVOL1 BHLHA15 TFCP2L1 TSC22D3 KLF9 TOX4	FOXA2 KLF10 JARID2	1	6	2
Gip	MYRFL TEAD1 NFXL1 HMG20A BAZ2A 2610008E11RIK	NR4A2 FEV GATA6	0	6	0
Chga-Chgb+	EGR3 KLF2 LMX1A XBP1 FOXA3 NR4A1	YBX1 ZFP12 ETS2	1	6	1
Chga+Chgb+	MXD1 ONECUT2 TULP4 ZFPM1 GATAD1 2700081O15RIK	INSM1 ZBTB7B XBP1	0	6	1
Sst	HHEX ZFP777 ZFP61 GMEB2 STAT3 HNF1A	HOPX IRF6 ZFP329	0	6	0
Ghrl	ZFP324 HOXA3 ZFP760 MYRFL TFE3 ETV1	FOXA1 ZFP937 FOXP1	0	6	0
Cck	ETV1 ARX TOX ZFP408 RXRA KDM5D	XBP1 NCOR1 NFE2L2	0	6	0
Enteroendocrine precursor cell	NEUROG3 REPIN1 INSM1 SP1 MYCL ZXDC	ATF4 ONECUT2 CREB1	2	6	2
Tuft	HMX2 POU2F3 SOX9 ZFP319 ZBTB24 ELF4	IRF6 MAX ATF4	0	6	0
Zeisel et al. 2015, PMID: 25700174
Astrocytes ependymal 7	DBX2 GLI3 SOX21 HES5 PAX6 SALL3	GTF2I ZBTB18 MGA	3	6	3
Astrocytes ependymal 8	ZFP474 FOXJ1 RFX2 TGIF2 ATF3 GLI3	NCOR1 STAT3 SALL1	3	6	3
endothelial.mural_6	SOX7 SP100 LEF1 FOXF2 GATA2 SOX17	TBX3 ZMIZ1 BAZ2A	1	6	1
endothelial.mural_9	HEYL NFATC4 HEY2 TBX18 EBF1 ZIC1	TSC22D1 BAZ2B VEZF1	0	6	0
Interneuron	CSDC2 HMGA1-RS1 ZFP941 SOX2	CSDE1 MYT1L ZFP637	0	4	2
Microglia	RUNX1 TFEC SPI1 SP140 FLI1 IRF5	ATF3 NFE2L1 RELA	2	6	4
Oligodendrocyte	NKX6-2 MYRF SOX10 OLIG2	SP1 VEZF1 NFIB	4	4	5
pyramidal.CA1	NEUROD6 GRHL1 ZBTB18	SUB1 MYT1L UBTF	0	3	1
Pyramidal SS	TSHZ3 SATB2 SOX5 ETV5	SUB1 ZFP445 ZFP637	2	4	3
Gokce et al. 2016, PMID: 27425622
Microglia	MLXIPL MAFB HHEX ATF3 FLI1 ETS1	JUN EGR1 FOXN2	2	6	3
Astro	LHX2 SOX21 SOX9 SOX5 ID2 SOX6	TCF4 NFIB SMARCC2	2	6	2
Neuron	MYT1L BCL11B RARB BCL11A TRERF1 NPAS2	TSC22D1 MEIS2 PEG3	3	6	3
Oligo	ST18 SOX10 PROX1 OLIG2 LITAF ZEB2	NFIA GATAD1 FOXN3	4	6	5
Vascular	FOXF2 TBX3 GATA2 FOXC1 SP100 LEF1	CSDE1 TCF4 SUB1	2	6	2
Macrophage	MAF SP110 FLI1 KLF4 ATF3 IRF1	JUN TCF4 KLF6	5	6	6
NSC	SOX10 NR2F1 SOX6 SALL3 ZFP521 SOX5	BBX ZFP266 TSC22D2	2	6	3
OPC	E2F7 DLX1 ZFP57 MXD3 NFIX DLX2	SOX11 WHSC1 EGR1	2	6	2
Ependy.Sec	MSX1 HOPX NR2F2 ID1 ZFP423 ID3	SOX9 NFIB NCOR1	0	6	0
Ependy.C	ZFP474 FOXJ1 ZFP423 TRP73 ZIC4 ZIC1	FOXP1 SREBF1 BAZ2B	1	6	1
Scialdone et al. 2016, PMID: 27383781
Allantois	TBX4 HOXA10 HOXB6 HOXD9 NKX1-2 PRRX2	SMARCE1 GM6140 SMARCC1	1	6	2
Blood progenitor	GATA2 RUNX1 FLI1 GATA1 HHEX TAL1	YBX1 UBTF ZFP568	5	6	8
Embryonic blood	GATA1 NFE2 IKZF1 GFI1B RUNX1 TAL1	CAMTA1 SUB1 PBRM1	5	6	8
Endothelium	SOX7 ETV2 HHEX ZFP710 ETS2 ARID3A	MTA2 ETV6 ZFP422	4	6	5
Epiblast	OTX2 SALL2 ETV5 ZSCAN10 RARG TGIF1	CSDE1 SALL4 ZFP266	2	6	3
Extraembryonic ectoderm	TFAP2C ZFP42 KLF5 IRX3 GATA3 KLF9	ATF4 KAT7 NFYC	1	6	3
Nascent mesoderm	MESP1 MSX2 FOXF1 LEF1 PEG3 ZFP516	FOXH1 HMGA2 SALL4	3	6	3
Pharyngeal mesoderm	NFATC4 FOXP1 GLI3 ID3 NR6A1 PRRX2	NFYC NRF1 PIAS1	1	6	1
Posterior mesoderm	TBX20 PEG3 TEAD1 FOXO4 KLF6 TSC22D1	NFYC NFYB HMGA1	1	6	1
Visceral endoderm	FOXQ1 FOXA1 FOXA2 FOXA3 GATA4 TCF7L2	YBX3 GM6104 E2F4	2	6	5
Joost et al. 2016, PMID: 27641957
IFE.DI	KDM5B MYCL GATA3 SATB1 IRF9 ZFP266	CBFB BAZ2A CEBPA	2	6	3
IFE.DII	GRHL1 IRF6 KDM5B SP6 YBX3	CEBPA KLF4 JUN	3	5	3
IFE.KI	CERS3 ID4 DLX3 PRDM1 MXD1 SP6	GRHL3 XBP1 RORA	2	6	3
IFE.KII	TSC22D2 TEAD4 ARID5B HBP1 CERS3 PLAGL2	FOS KLF6 ID4	1	6	2
OB	TBX1 RUNX1 HOXC8 NFIB DBP	IRF6 ATF4 KLF3	2	5	3
IB	TEAD2 HOXC13 FOXP1 FOXC1 BNC2 MITF	YBX3 JUND KDM5B	3	6	3
LH	IRF4 ZEB1 HLX IKZF1 ZFP52 GTF2IRD2	AFF4 NFIX ARID4B	0	6	0
TC	ARNT2 ETS1 CREM FLI1 AHRR TCF7	CTCF NCOR1 BCL11B	1	6	2
uHF.I	SOX7 ZBTB7C EGR2 AHR VDR SOX21	ATF4 NR4A1 NCOR1	2	6	3
uHF.II	EHF FOXC1 NFE2L3 SOX7 GRHL1 SOX21	NFIX CEBPA BACH1	0	6	1
uHF.III	GATA6 EHF MXD1 PRDM1 EGR2 CERS2	JUND BACH1 KDM5A	0	6	1
SG	AR PPARA BHLHE41 SREBF1 CEBPA ZBTB38	BCL6 ZFP91 CEBPB	1	6	2
Cohen et al. 2018, PMID: 30318149
Mon	MNDA IFI204 IRF7 LYL1 SP100 NFIL3	TAF10 STAT3 IRF2	1	6	1
DC	BCL11A IKZF1 IRF5 ZMIZ2 APEX1	USF2 RFC1 XBP1	1	5	1
B	PAX5 SPIB EBF1 IKZF3 PML SP110	AES DRAP1 MEF2D	4	6	5
ILC	GATA3 TOX TCF7 IKZF3 IKZF2 IKZF1	PBX2 BRD4 CDC5L	2	6	2
MacI	MAF IRF8 XBP1 IRF5 STAT6 LITAF	FLI1 EDF1 SF1	6	6	7
MacII	PPARG IL16 RARA	EWSR1 IRF5 IRF2	2	3	4
MacIII	NR1H3 PPARG MAFF CEBPB EGR2 LITAF	NORF4L2 MBD2 AES	2	6	2
Neut	CEBPE NFE2 ARID5A NFKBIZ JDP2 BCL3	IRF1 CHD7 BRD4	2	6	2
NK	TBX21 IKZF3 GATA3 RUNX3 TCF7 SATB1	CITED2 EWSR1 HNRNPD	4	6	5
T	BRD7 DRAP1 NFE2L2 KLF6 IKZF2 JUND	MTA2 SSBP3 TAF10	1	6	2
Baso	GATA1 IKZF2 SATB1 RBL2 KLF5 PRKCB	ELF4 DRAP1 EWSR1	1	6	2
Mast	GFI1 GATA2 CREB3L1 MYB MITF RUNX3	SMARCA4 BAZ1A MEIS1	3	6	3
Epithel	SOX9 FOXP2 ETV5 IRX3 IRX5	MECOM TEAD2 MBD3	3	5	6
Pericytes	LMCD1 FOXF2 TBX2 TBX5 NR1H3 NR2F1	RBPMS RBBP7 ETS2	1	6	1
Fibro	HMGA2 TBX5 SNAI1 SOX12	NFIA ADNP SMARCE1	1	4	2
Endothel	BCL6B SOX13 DACH1	RBPMS HOXA5 FLI1	0	3	3
Matrix	MEOX2 HIVEP3 PRDM6 SNAI2	THRAP3 TEAD1 TBL1X	0	4	2
Smooth	FOXF2 LMCD1 PRDM6 TBX4 TBX5 RORA	ZMYND11 MORF4L2 CTBP1	3	6	3
Clara	SOX2 FOXA1 WWC1 NKX2-1 CBX6 ZKSCAN1	MORF4L1 SETD2 PTRF	1	6	1
AT1	EYA2 KLF5 APBB1 CALCOCO1	MORF4L1 ARID1A AFF4	0	4	0
AT2	RBPJL IRX3 IRX2 FOXA1	HBP1 SND1 SF1	0	4	2
Ciliated	ZFP474 FOXJ1 PIR MAK AEBP1 MED31	NSD1 DDX17 SUB1	1	6	1
Segerstolpe et al. 2016, PMID: 27667667
Alpha cell	MAFB ISL1 NEUROD1	PCBD1 HMGN3 RAN	2	3	2
Beta cell	NKX6-1 CNBP CSDE1 CCT4	PSMC5 NEUROD1 MAFB	1	4	4
Acinar cell	MECOM ZFP36L1 XBP1 NFIB NR5A2	EDF1 CSDE1 SND1	2	6	2
Delta cell	HHEX PSIP1 ISL1 EHF CBFB	ENO1 SAP18 HMGN3	2	5	2
Endothelial cell	RARB FOXF1 TCF4 ETS1 ELK3 HEY1	USP22 PSMC3 RAN	2	6	2
Mast cell	BATF GATA1 LYL1 ZNF614 PRKCB FLI1	THRAP3 ZYX ISL1	1	6	2
Gamma cell	MEIS2 ID2 PBX3 PAX6 RNF2 PBXIP1	NEUROD1 CRIP2 HMGN3	0	6	0
Epsilon cell	TFB2M MEIS2 HNF4A KAT7 ZNF668 RFX6	ZKSCAN1 TRIM28 SRSF2	1	6	1
Ductal cell	LITAF NFIB ELF3 SMAD3	PTTG1IP RAN YWHAB	0	4	0
PSC cell	PRRX1 HEYL MSC TGFB1I1 HOXB2 KLF9	ENY2 PSMC5 YWHAB	0	6	0
Total
All subpopulations	-	-	137	492	198

## Sheet: core7
Taget subpopulation	Synergistic identity core (specific TFs)	Synergistic identity core (non-specific TFs)	# of known idenitity TFs in core among specific TFs	# of TFs in core among specific TFs	# of known identity TFs in top 10 specific TFs
Grün et al. 2015, PMID: 26287467
Enterocyte precursor	FIZ1 SREBF2 ZFP553 CREB1 FOXO4 BACH1 ZFP217	TCF7L2 YBX3 RXRA	0	7	0
Transient amplifying cell	MYC TRP53 YBX3 MYB CBFB HSF1 HMGB1	HNF4A ELF3 CEBPG	1	7	1
Enteroendocrine cell	POU6F1 MSX1 NEUROD1 RFX6 HOXB6 FEV NKX2-2	ZMIZ2 JUND LMX1A	3	7	4
Late enterocyte precursor	PRRX1 MAF ZFP655 MLXIPL RORC NR1I3 PPARA	HES1 TFAM NR1H2	0	7	0
Enterocyte	MAFB CREB3L3 NR1I3 LITAF MXI1 ZFP292 PPARA	NR2F6 NFIB HMGB2	0	7	0
Enteroendocrine precursor cell	FOXO6 GLIS2 TEAD2 ST18 HES2 ETS1 RFX3	INSM1 TFCP2L1 ZBTB18	0	7	1
Basek et al., 2017, PMID: 27939219
Goblet/Paneth	OVOL1 BHLHA15 TFCP2L1 TSC22D3 KLF9 TOX4 KDM5B	FOXA2 KLF10 JARID2	1	7	2
Gip	MYRFL 2610008E11RIK TEAD1 NFXL1 HMG20A BAZ2A HBP1	NR4A2 FEV GATA6	0	7	0
Chga-Chgb+	EGR3 KLF2 LMX1A XBP1 FOXA3 NR4A1 ETS1	YBX1 ZFP12 ETS2	1	7	1
Chga+Chgb+	LMX1A MXD1 ONECUT2 TULP4 ZFPM1 GATAD1 2700081O15RIK	ARID1A ZBTB7B XBP1	1	7	1
Sst	HHEX ZFP777 ZFP61 ZFP281 GMEB2 STAT3 HNF1A	HOPX MLXIPL ZFP329	0	7	0
Ghrl	ZFP324 HOXA3 ZFP760 ARX MYRFL TFE3 ETV1	FOXA1 ZFP937 FOXP1	0	7	0
Cck	ETV1 ARX TOX ZFP408 RXRA ZFP568 KDM5D	CIC FOXP1 JARID2	0	7	0
Enteroendocrine precursor cell	NEUROG3 TEAD2 INSM1 ZFP952 SP1 MYCL ZXDC	ATF4 FOXA1 HBP1	2	7	2
Tuft	HMX2 MYB POU2F3 SOX9 ZFP319 ZBTB24 ELF4	IRF6 MAX ATF4	0	7	0
Zeisel et al. 2015, PMID: 25700174
Astrocytes ependymal 7	DBX2 RFX4 GLI3 SOX21 HES5 PAX6 SALL3	GTF2I ZBTB18 MGA	3	7	3
Astrocytes ependymal 8	ZFP474 FOXJ1 MSX1 ATF3 RFX2 TGIF2 GLI3	NCOR1 STAT3 SALL1	3	7	3
endothelial.mural_6	ZIC3 FOXQ1 SOX7 SP100 LEF1 FOXF2 GATA2	TBX3 XBP1 CERS4	1	7	1
endothelial.mural_9	HEYL NFATC4 HEY2 TBX18 EBF1 ZFHX3 ZIC1	TSC22D1 BAZ2B VEZF1	0	7	0
Interneuron	CSDC2 HMGA1-RS1 ZFP941 SOX2	CSDE1 MYT1L ZFP637	0	4	2
Microglia	TFEC SPI1 SP140 FLI1 CEBPA RUNX1 IRF5	KLF10 NFE2L1 EGR2	3	7	4
Oligodendrocyte	NKX6-2 MYRF SOX10 OLIG2	SP1 VEZF1 NFIB	4	4	5
pyramidal.CA1	NEUROD6 GRHL1 ZBTB18	SUB1 MYT1L UBTF	0	3	1
Pyramidal SS	TSHZ3 SATB2 SOX5 ETV5	SUB1 ZFP445 ZFP637	2	4	3
Gokce et al. 2016, PMID: 27425622
Microglia	MAFB HHEX TGIF1 SALL1 ETS1 MLXIPL IKZF1	JUN EGR1 SUB1	2	7	3
Astro	LHX2 NR2E1 SOX21 SOX9 SOX5 ID2 SOX6	TCF4 NFIB SMARCC2	2	7	2
Neuron	MYT1L BCL11B BCL11A TRERF1 NPAS2 DLX5 RARB	FOXP1 MEIS2 PEG3	3	7	3
Oligo	SOX10 PROX1 OLIG2 LITAF ZEB2 ST18 OLIG1	NFIA GATAD1 FOXN3	5	7	5
Vascular	FOXF2 GATA2 FOXC1 SP100 LEF1 TBX3 ZIC2	ID2 KLF2 EGR1	2	7	2
Macrophage	MAF FLI1 KLF4 ATF3 IRF1 RUNX1 KLF2	JUN TCF4 HMGB1	6	7	6
NSC	SOX10 NR2F1 SOX6 SALL3 ZFP521 OLIG1 SOX5	BBX ZFP266 TSC22D2	2	7	3
OPC	E2F7 DLX1 ZFP57 ASCL1 DLX2 MXD3 NFIX	SOX11 WHSC1 EGR1	2	7	2
Ependy.Sec	MSX1 HOPX NR2F2 ID1 ZFP423 OTX2 ZIC1	NFIA GATAD1 CUX1	0	7	0
Ependy.C	FOXJ1 MYB TRP73 ZIC4 ZIC1 ZFP474 MSX1	FOXP1 SREBF1 BAZ2B	1	7	1
Scialdone et al. 2016, PMID: 27383781
Allantois	HOXA10 NKX1-2 HOXD9 CDX2 PRRX2 TBX4 HOXA9	SMARCE1 GM6104 SMARCC1	2	7	2
Blood progenitor	GATA2 FLI1 STAT5B HHEX TAL1 RUNX1 GATA1	YBX1 UBTF ZFP568	7	7	8
Embryonic blood	KLF1 GATA1 NFE2 IKZF1 GFI1B RUNX1 TAL1	SETDB1 SUB1 CAMTA1	6	7	8
Endothelium	ETV2 HHEX TAL1 ETS2 SOX7 ELK3 ZFP710	CSDE1 MAZ SUB1	5	7	5
Epiblast	OTX2 SALL2 ETV5 ZSCAN10 RARG TGIF1 TFE3	CSDE1 SALL4 ZFP266	2	7	3
Extraembryonic ectoderm	ELF5 IRX3 GATA3 TFAP2C ZFP42 KLF5 KLF9	ATF4 KAT7 NFYC	2	7	3
Nascent mesoderm	MESP1 MSX2 FOXF1 LEF1 PEG3 HAND1 ZFP516	FOXH1 HMGA2 SALL4	3	7	3
Pharyngeal mesoderm	NFATC4 FOXP1 GLI3 ID3 NR6A1 PRRX2 FOXC2	NFYC NRF1 SALL4	1	7	1
Posterior mesoderm	TBX20 PEG3 TEAD1 FOXO4 KLF6 PRDM6 HES1	NFX1 YBX3 TADA2A	1	7	1
Visceral endoderm	GATA4 TCF7L2 FOXQ1 FOXA1 FOXA2 GSC FOXA3	ZFP961 TRP53 GM38394	2	7	5
Joost et al. 2016, PMID: 27641957
IFE.DI	MYCL GATA3 IRF9 ZFP266 KDM5B POU3F1 IKZF2	HMGB1 HBP1 BAZ2A	1	7	3
IFE.DII	GRHL1 IRF6 KDM5B SP6 YBX3	CEBPA KLF4 JUN	3	5	3
IFE.KI	ID4 DLX3 PRDM1 MXD1 TSC22D2 CERS3 SP6	NFE2L1 HMGB1 EGR1	2	7	3
IFE.KII	ARID5B CERS3 PLAGL2 TSC22D2 MXD1 ZFP672 HBP1	GATA3 TRP63 NFIB	1	7	2
OB	TBX1 RUNX1 HOXC8 NFIB DBP	IRF6 ATF4 KLF3	2	5	3
IB	TEAD2 HOXC13 FOXP1 FOXC1 MITF NR3C1 BNC2	YBX3 KLF6 KDM5B	3	7	3
LH	ZEB1 HLX IKZF1 ZFP52 GTF2IRD2 RUNX3 ZKSCAN17	AFF4 NFIX ARID4B	0	7	0
TC	PROX2 CREM FLI1 AHRR TCF7 ARNT2 ETS1	CTCF NCOR1 BCL11B	1	7	2
uHF.I	SOX7 ZBTB7C VDR SOX21 EGR2 AHR	ATF4 NR4A1 NCOR1	2	6	3
uHF.II	GATA6 NFE2L3 SOX7 GRHL1 FOXC1 SOX21 CEBPB	AFF1 NFAT5 BACH1	1	7	1
uHF.III	FOXQ1 EHF MXD1 PRDM1 EGR2 GATA6 CERS2	JUND BACH1 KDM5A	1	7	1
SG	AR PPARA BHLHE41 SREBF1 CEBPA ZBTB38 ZFP655	ZFP91 BCL6 MBD3	1	7	2
Cohen et al. 2018, PMID: 30318149
Mon	MNDA IFI204 LYL1 SP100 NFIL3 IRF7 NFE2	TAF10 STAT3 IRF2	1	7	1
DC	BCL11A IKZF1 IRF5 ZMIZ2 APEX1	USF2 RFC1 XBP1	1	5	1
B	PAX5 SPIB EBF1 PML SP110 IKZF3 BCL11A	AES DRAP1 MEF2D	5	7	5
ILC	GATA3 TOX TCF7 IKZF1 IKZF2 RORA RBL2	KDM5A PBRM1 CDC5L	2	7	2
MacI	IRF8 XBP1 IRF5 STAT6 MAF RUNX1 ZFP710	FLI1 UBE2L3 AES	6	7	7
MacII	PPARG IL16 RARA	EWSR1 IRF5 IRF2	2	3	4
MacIII	NR1H3 PPARG EGR2 BHLHE41 CEBPB BHLHE40 BAZ1A	SF1 MBD2 DNAJC2	1	7	2
Neut	CEBPE NFE2 JDP2 BCL3 BCL6 NFKBIZ FOSL2	IRF1 CHD7 MORF4L1	2	7	2
NK	TBX21 IKZF3 GATA3 RUNX3 TCF7 SP4 SATB1	CITED2 EWSR1 HNRNPD	4	7	5
T	BRD7 DRAP1 NFE2L2 IKZF2 JUND KLF6 CITED2	MTA2 CTBP1 TAF10	1	7	2
Baso	GATA1 SATB1 RBL2 KLF5 NFIL3 IKZF2 PRKCB	ELF4 PBX2 DRAP1	1	7	2
Mast	GFI1 GATA2 MYB MITF RUNX3 CREB3L1 PRKCB	SMARCA4 BAZ1A CNOT6	3	7	3
Epithel	SOX9 FOXP2 ETV5 IRX3 IRX5	MECOM TEAD2 MBD3	3	5	6
Pericytes	LMCD1 FOXF2 TBX2 NR1H3 NR2F1 TBX5 NR2F2	RBPMS RBBP7 ETS2	1	7	1
Fibro	HMGA2 TBX5 SNAI1 SOX12	NFIA ADNP SMARCE1	1	4	2
Endothel	BCL6B SOX13 DACH1	RBPMS HOXA5 FLI1	0	3	3
Matrix	MEOX2 HIVEP3 PRDM6 SNAI2	THRAP3 TEAD1 TBL1X	0	4	2
Smooth	FOXF2 LMCD1 PRDM6 TBX4 TBX5 HLF RORA	ZMYND11 MORF4L2 CTBP1	3	7	3
Clara	SOX2 FOXA1 CBX6 ZKSCAN1 KLF5 MECOM NKX2-1	MORF4L1 SMARCA4 PTRF	1	7	1
AT1	EYA2 KLF5 APBB1 CALCOCO1	MORF4L1 ARID1A AFF4	0	4	0
AT2	RBPJL IRX3 IRX2 FOXA1	HBP1 SND1 SF1	0	4	2
Ciliated	ZFP474 PIR MYB AEBP1 MED31 FOXJ1 MYCBP	EPAS1 DDX17 CCAR1	1	7	1
Segerstolpe et al. 2016, PMID: 27667667
Alpha cell	MAFB ISL1 NEUROD1	PCBD1 HMGN3 RAN	2	3	2
Beta cell	NKX6-1 CNBP CSDE1 CCT4	PSMC5 NEUROD1 MAFB	1	4	4
Acinar cell	MECOM XBP1 NFIB SMAD1 NR5A2 SMAD1 YBX3	EDF1 CSDE1 SND1	2	7	2
Delta cell	HHEX PSIP1 ISL1 EHF CBFB	ENO1 SAP18 HMGN3	2	5	2
Endothelial cell	RARB FOSL1 TCF4 ETS1 ELK3 NKX2-3 HEY1	YWHAB PSMC3 THRAP3	1	7	2
Mast cell	IKZF3 GATA1 RUNX3 LYL1 ZNF614 BATF PRKCB	THRAP3 ZYX ISL1	1	7	2
Gamma cell	MEIS2 ID2 PAX6 RNF2 PBXIP1 PBX3 ARX	HMGN3 CRIP2 NEUROD1	0	7	0
Epsilon cell	TFB2M MEIS2 HNF4A ZNF668 RFX6 AFF3 KAT7	ZKSCAN1 TRIM28 SRSF2	1	7	1
Ductal cell	LITAF NFIB ELF3 SMAD3	PTTG1IP RAN YWHAB	0	4	0
PSC cell	PRRX1 MSC TGFB1I1 HOXB2 KLF9 AEBP1 HEYL	ENY2 PSMC5 YWHAB	0	7	0
Total
All subpopulations	-	-	148	562	198
