# Supplementary material for: A general computational approach to predicting synergistic transcriptional cores that determine cell subpopulation identities
Source: Nucleic Acids Res. 2019 Mar 1;47(7):3333–43. doi: 10.1093/nar/gkz147 (PMC6468312; doi:10.1093/nar/gkz147)
Supplement: Supplementary Data [file gkz147_supplemental_files.zip › Table_S4.xls]

## Sheet: Sheet1
Supplementary Table 4. Top 10 (ties included) JSD TFs in each cell subpopulation computed by average expression values
Gru¨n et al. 2015						Basak et al. 2017									Zeisel et al. 2015									Gokce et al. 2016										Scialdone et al. 2016										Joost et al. 2016
Enterocyte precursor	Transient amplifying cell	Enteroendocrine cell	Late enterocyte precursor	Enterocyte	Enteroendocrine precursor cell	Goblet/Paneth	Gip	Chga-Chgb+	Chga+Chgb+	Sst	Ghrl	Cck	Enteroendocrine precursor cell	Tuft	astrocytes_ependymal_7	astrocytes_ependymal_8	endothelial.mural_6	endothelial.mural_9	interneurons	microglia	oligodendrocytes	pyramidal.SS	pyramidal.CA1	Ependy.C	Ependy.Sec	Macrophage	Astro	Microglia	Neuron	NSC	Oligo	OPC	Vascular	Allantois	Blood_progenitors	Embryonic_blood	Endothelium	Epiblast	Extraembryonic_ectoderm	Nascent_mesoderm	Pharyngeal_mesoderm	Posterior_mesoderm	Visceral_endoderm	IFE.KII	IFE.KI	IFE.DI	IFE.DII	uHF.I	uHF.II
ALX4	BARHL2	EVX1	ARNTL2	BCL6B	GLIS2	ATOH1	BACH2	ATF7	ALX1	CRX	HMGXB4	4932411N23RIK	FOXC1	EBF3	PROP1	OTX2	FOXQ1	ALX1	DLX1	SPIC	NKX6-2	PRDM14	TBX19	FEZF1	DMRT3	CDX4	DBX1	ARID3C	AR	DMRTB1	AHRR	DLX1	ALX1	HOXA10	DBX2	ASCL3	BCL6B	ATOH7	ELF5	FEZF1	ALX1	HOXA1	CREB3L3	STAT4	LMX1A	GBX2	MSGN1	PRDM14	HOXB13
AR	FOXD3	HSF5	ASCL3	CUX2	HES2	BATF2	CTCFL	CSDC2	ARID5A	EMX1	HOXA3	KLF4	FEV	EU599041	SIX6	ZFP474	SOX18	FOXA1	DLX2	IRF4	ELF3	IRX1	TCF21	FOXD4	ELF3	ESR2	EBF2	ATOH1	ATOH7	EBF4	CREB3L4	DLX2	ERG	HOXA11	EMX2	GM11009	DBX1	AW822073	HOXB13	GCM2	DMBX1	JDP2	EN1	MYOG	BHLHA9	LIN28B	VAX1	TBX19	CEBPE
EBF2	GM14308	IKZF2	DMRTA2	HDX	HOXD3	FOS	E2F7	E2F8	E2F1	HHEX	ISX	MYCN	GM14305	GFI1B	MSX2	FOXJ1	SOX17	GCM2	SP8	PITX1	RFX6	EBF2	AIRE	FOXN4	ESRRB	GM14434	ELF5	BATF3	BARHL1	GM3604	DMRTA1	E2F8	FOXC2	HOXA13	GFI1	GM18856	GM14308	BARX2	RHOX2G	GM21836	EBF2	KLF8	FOXA1	NFE2	UNCX	ASCL4	PAX1	ALX1	ZFPM2
ESX1	GM3604	IRX3	ELK3	HOXC9	PBX3	GM3604	EOMES	E430018J23RIK	ESR2	HOXB1	ZFP14	ZBTB16	GM2381	HMX2	GM10324	MYB	SOX7	FOXH1	SP9	SPI1	TBX21	NR5A1	HOXC4	GATA3	GRHL3	GM4981	FOXA2	EBF3	BHLHA9	IRX1	EN2	FOXM1	FOXL2	HOXA7	GFI1B	GM9894	GM4981	BATF2	RHOX4A	HOXD12	FERD3L	NEUROD2	FOXA2	ALX3	ZIM1	MEOX1	HMGB4	INSM2	FOXS1
FOXP2	GSC	LEF1	ESR2	PAX1	PROX2	GRHL3	FOXQ1	EBF4	FOXM1	ISL1	ZFP418	ZFP219	INSM1	MYB	OSR2	DLX4	ZIC3	POU1F1	DLX5	CTCFL	NKX2-9	HOXD9	PTF1A	IRX3	LMX1A	HOXA3	FOXB2	HOXD10	CEBPE	NR2F1	HOXD1	HELT	NFATC4	HOXC10	HSF3	HOXC12	NKX1-1	BHLHE23	RHOX4A2	IRX6	FOXD1	RHOX2C	FOXA3	CDX2	SOX1	SOX18	NR0B2	GM9376	ZFP697
GM14393	HES5	OBOX3	GM14305	TBR1	SP9	NFKB2	IKZF2	ELK1	ID1	JUN	ZFP619	ZFP354B	JUNB	PMS1	BARHL1	CDX1	MEOX1	NKX2-4	DMRT2	LIN28A	2410141K09RIK	TCF23	TAL2	PAX9	SEBOX	HOXC9	GFI1	MLXIPL	FOXA3	OLIG2	ISL2	MYBL1	TBX1	HOXC11	IKZF3	KLF1	OLIG2	DUXBL2	RHOX4C	L3MBTL4	NR1H4	RNF138RT1	FOXQ1	ATOH8	HELT	BARHL2	ZFP600	POU4F3	GBX1
LHX2	HEY1	PEG3	GM9376	TBX5	TULP3	PLAGL1	ISL2	ELK4	JDP2	SALL2	ZFP712	ZFP599	NEUROG3	POU2F3	FOXA2	DMRT3	ZBTB42	TBX15	PITX3	TFEC	GSC2	NKX3-2	DMBX1	PRDM8	TULP1	HSF3	HOXA5	PAX7	GBX1	SOX10	MEF2B	MYCS	TBX2	HOXC6	MYOG	MYCS	RHOX7B	DUXBL3	RHOX4D	PHOX2B	NR2F1	SEBOX	GSC	EBF3	RHOX2A	FOXA3	FEZF1	PRRX2	EN2
POU3F2	HHEX	SALL2	HOXA6	ZFP273	ZFP458	TBX2	NR5A2	EN2	MITF	SALL4	ZFP791	ZFP658	ZBTB46	PPARG	LHX8	RORC	NFE2	ALX3	DLX6	HOXA2	FOXD4	NOBOX	MNX1	RFX6	ZFP534	NR0B2	HOXA9	PITX2	GLIS1	TFAP2B	SP7	OLIG3	TBX4	HOXC8	NR5A1	NEUROD6	SOX18	EMX1	RHOX4E	PROP1	PAX3	SRY	HNF1B	ZFP791	RHOX2C	GM2381	SNAI3	REX2	ZSCAN4C
RARB	HMBOX1	SP8	HOXC8	ZFP420	ZFP873	ZFP939	PRDM1	GATA3	SETDB2	USF1	ZFP81	ZFP661	ZFHX4	SPIB	HOXA10	IRX5	SHOX2	NKX6-1	FEZF1	HMX2	FOXD2	HELT	BARHL2	SIX1	ZFP819	RHOX2C	HSFY2	SOX15	GM14139	ZFP109	ST18	SP8	TCF21	HOXC9	PRDM13	NFE2	ZFP366	FIGLA	RHOX4G	RHOX2H	SIM1	TBX19	HNF4A	BSX	RHOX2D	MEF2B	ISL2	OBOX6	CRX
SNAI2	MXD3	ZFP14	IRX5	ZFP709	ZSCAN12	ZIC1	SNAI2	GFI1	ZFAT	ZFP369	ZFP955B	ZFP850	ZFP618	ZFP954	HAND2	RNF138RT1	HOXA5	HOXA9	MESP1	IRF8	RHOX1	FOXP3	TBX5	TLX2	ZSCAN10	TBX19	RAX	ZFP69	GM5294	ZFP936	TULP2	TFAP2E	VSX1	TBX4	ZFP541	OBOX3	ZFP488	FOXE3	SOX21	ZFP474	TBX1	VAX1	SIX3	RHOX10	RHOX2E	CDX4	RHOX4G	SOX3	HSF3
SOX8	MZF1	ZFP867	NFE2	ZFP711			TBX5	GM10324	ZFP248														HOXA3			UNCX			GSX2									GM6020										RNF138RT1
TEAD4	PAX3		OTX1				TOX2	HOXA1	ZFP526														ZFP936						HES7									HES2
TLX1	SIX4		SIM1				ZBTB7C	HOXB4	ZFP870														SPIB						HMGB4									HMX3
ZFHX4	SOX5		SMAD9				ZFP146	IRF5	ZFP882														POU4F2						HNF1A									MNX1
ZFP52	TCF7		ZFP112				ZFP931	LCOR	ZFP951														GATA1						HSF4									NEUROG3
ZFP532	ZBTB8B		ZFP369				ZFP94	NKX2-1																					IKZF3									NOBOX
	ZFP41		ZFP418					NR2C2																					INSM2									NR2E3
	ZFP791		ZFP433					POU4F3																					IRX6									PAX1
	ZFP81		ZFP646					PRDM8																					ISL1									POU4F2
			ZFP964					SATB2																					ISX									RHOX10
								SHOX2																					KLF1									RHOX11
								SP6																					KLF14									TBX10
								TRERF1																					LHX6									TFAP2D
								YBX2																					LHX8									ZFP683
								ZEB1																					MAFA									ZSCAN5B
								ZFP429																					MEOX2
								ZFP786																					MESP1
								ZSCAN12																					MESP2
																													MSC
																													MYF5
																													NEUROD4
																													NFE2
																													NOTO
																													NR5A1
																													ONECUT1
																													PAX5
																													POU1F1
																													POU6F2
																													PPARG
																													PRDM12
																													PROP1
																													PRRXL1
																													SALL4
																													SNAI1
																													SNAI3
																													SOX30
																													SPDEF
																													T
																													TBX10
																													TCF15
																													VAX1
																													VDR
																													VSX2
																													WT1
																													ZFP296
																													ZFP352
																													ZFP541
[truncated: 38 more columns]
