# Supplementary material for: A general computational approach to predicting synergistic transcriptional cores that determine cell subpopulation identities
Source: Nucleic Acids Res. 2019 Mar 1;47(7):3333–43. doi: 10.1093/nar/gkz147 (PMC6468312; doi:10.1093/nar/gkz147)
Supplement: Supplementary Data [file gkz147_supplemental_files.zip › Table_S5.xls]

## Sheet: Sheet1
Dataset	Start	Target	Factors	PMIDs
Gokce et al. 2016	Neurons	NSC	Sox9, Zeb1, Cenpf, Zic1, Rfx4, Gli3, Sox2, Arnt2	20871603, 23445224
	NSC	Neurons	Cux2, Hes6, Nr2f1, Znf238, Fosb, Usf1, Mafb, Mef2c
Segerstolpe et al. 2016	Endothelial cells	Mast cells	MYB, MITF, GATA1, ELF1, AHR, REL, GFI1, NFATC3	23871207
	Mast cells	Endothelial cells	IL1B, VSX2, HMX1, BHLHE41, CRX, HES5, CD86, SIX3	28717251
