# Supplementary material for: A general computational approach to predicting synergistic transcriptional cores that determine cell subpopulation identities
Source: Nucleic Acids Res. 2019 Mar 1;47(7):3333–43. doi: 10.1093/nar/gkz147 (PMC6468312; doi:10.1093/nar/gkz147)
Supplement: Supplementary Data [file gkz147_supplemental_files.zip › Table_S6.xls]

## Sheet: Sheet1
Supplementary Table 6. Known interactions among TFs in synergistic identity cores
Dataset	Target subpopulation	From	To	PMID
Grün et al. 2015	Enterocyte precursor	CREB1	YBX3	23999525
Grün et al. 2015	Enterocyte precursor	CREB1	RXRA	15753290
Grün et al. 2015	Enterocyte precursor	CREB1	TCF7L2	15753290
Grün et al. 2015	Enterocyte precursor	RXRA	SREBF2	12576518;12829694
Grün et al. 2015	Transient amplifying cell	MYC	HNF4A	17885207;29396395
Grün et al. 2015	Transient amplifying cell	TRP53	HNF4A	11818510;20875833;16895524;16713569
Grün et al. 2015	Transient amplifying cell	HNF4A	MYC	23714368
Grün et al. 2015	Enteroendocrine precursor cell	ETS1	ZBTB18	20019798
Basek et al., 2017	Goblet/Paneth	TFCP2L1	FOXA2	29323720;19995984
Basek et al., 2017	Chga-Chgb+	RXRA	NFE2L2	15150131
Basek et al., 2017	Chga-Chgb+	RXRA	XBP1	19300518;20080953
Basek et al., 2017	Chga-Chgb+	NCOR1	RXRA	10336495;10529898;20814433;20862367
Basek et al., 2017	Chga-Chgb+	NFE2L2	RXRA	21099366;22581777;29752288
Basek et al., 2017	Enteroendocrine precursor cell	TEAD2	FOXA2	16207754
Zeisel et al. 2015	Astrocytes ependymal 8	GLI3	SALL1	16396903
Zeisel et al. 2015	endothelial.mural_6	GATA2	TBX3	19941826;29078328
Zeisel et al. 2015	endothelial.mural_6	GATA2	ZMIZ1	19941826
Zeisel et al. 2015	Interneuron	SOX2	MYT1L	19884255
Zeisel et al. 2015	Interneuron	SOX2	CSDE1	19884255
Zeisel et al. 2015	Microglia	CEBPA	ATF3	16989641
Zeisel et al. 2015	Microglia	CEBPA	RELA	18277385;21813505;23226395
Zeisel et al. 2015	Microglia	ATF3	CEBPA	22475484;23661758
Zeisel et al. 2015	Microglia	RELA	TFEC	15908341
Gokce et al. 2016	Microglia	ATF3	JUN	1827203;8622660;27751807;26554515;8649793;10327051;14667575;17652582;18077348;20304822;21304988;23178797;23661758
Gokce et al. 2016	Microglia	ATF3	EGR1	22390138;23632636;24098051
Gokce et al. 2016	Microglia	ETS1	EGR1	9207063;10854070;16413108;19083476;20019798
Gokce et al. 2016	Microglia	ETS1	FOXN2	20019798
Gokce et al. 2016	Microglia	FLI1	EGR1	10806199;22771118
Gokce et al. 2016	Microglia	JUN	ETS1	1945412;2030910;8247540
Gokce et al. 2016	Microglia	JUN	ATF3	1827203;8576171;27573019;8622660;8649793;10327051;10979959;14667575;14743216;15990869;18178318;23269699
Gokce et al. 2016	Microglia	EGR1	ATF3	23178451;22230687;21205742;21143896;18719024;18218726;17975260;16489044;23693077;16079301
Gokce et al. 2016	Microglia	EGR1	MAFB	28076410
Gokce et al. 2016	Astro	ID2	TCF4	8576241;9242638;28514442;16425294;15249128;11756408;11591653;9584154
Gokce et al. 2016	Astro	SOX9	TCF4	26095047
Gokce et al. 2016	Astro	TCF4	ID2	9242638;8576241;9584154;24980046;20603605
Gokce et al. 2016	Oligo	OLIG2	NFIA	17178400
Gokce et al. 2016	Oligo	SOX10	NFIA	25151262
Gokce et al. 2016	Oligo	NFIA	SOX10	25151262
Gokce et al. 2016	Vascular	LEF1	TCF4	12086873
Gokce et al. 2016	Vascular	TCF4	LEF1	20802155;23142137
Gokce et al. 2016	Macrophage	ATF3	JUN	1827203;8622660;27751807;26554515;8649793;10327051;14667575;17652582;18077348;20304822;21304988;23178797;23661758
Gokce et al. 2016	Macrophage	IRF1	JUN	10848607
Gokce et al. 2016	Macrophage	IRF1	IRF8	10570299;9092512;8197182;10586038;11846986;12055236;16183743;12429737;16375605
Gokce et al. 2016	Macrophage	KLF4	TCF4	18555785;19796622
Gokce et al. 2016	Macrophage	JUN	ATF3	1827203;8576171;27573019;8622660;8649793;10327051;10979959;14667575;14743216;15990869;18178318;23269699
Gokce et al. 2016	Macrophage	JUN	MAF	8108109;14521912;17934488
Gokce et al. 2016	Macrophage	JUN	KLF4	15608294
Gokce et al. 2016	Macrophage	IRF8	ATF3	23319570
Gokce et al. 2016	Macrophage	IRF8	IRF1	7526889;7768900;8657101;9742224;11483597;16707500;20936779;23853600;26590315
Gokce et al. 2016	Macrophage	IRF8	KLF4	23319570;19883503;25236377
Gokce et al. 2016	OPC	EGR1	DLX2	22198386
Scialdone et al. 2016	Endothelium	TAL1	ETV6	21186366;23064151
Scialdone et al. 2016	Endothelium	ETV6	HHEX	27604872
Scialdone et al. 2016	Endothelium	ETV6	TAL1	27604872
Scialdone et al. 2016	Epiblast	SALL4	ETV5	27068105
Scialdone et al. 2016	Epiblast	SALL4	OTX2	16840789
Scialdone et al. 2016	Nascent mesoderm	LEF1	SALL4	16899215
Scialdone et al. 2016	Pharyngeal mesoderm	NFYC	ID3	26509926
Scialdone et al. 2016	Visceral endoderm	GATA4	EOMES	25693565
Scialdone et al. 2016	Visceral endoderm	SMAD1	EOMES	26015544
Scialdone et al. 2016	Visceral endoderm	EOMES	LHX1	23651855
Joost et al. 2016	IFE.DII	IRF6	KLF4	26692521
Joost et al. 2016	IFE.DII	KDM5B	CEBPA	22020125
Joost et al. 2016	IFE.DII	KDM5B	KLF4	20959362
Joost et al. 2016	IFE.DII	KLF4	IRF6	18555785;19796622
Joost et al. 2016	IFE.DII	KLF4	KDM5B	18555785;19030024;19619308
Joost et al. 2016	IFE.DII	KLF4	SP6	19796622
Joost et al. 2016	IFE.KI	DLX3	GRHL3	28186503
Joost et al. 2016	IB	TEAD2	KLF6	16054710;24554433
Joost et al. 2016	IB	KDM5B	HOXC13	21448134
Joost et al. 2016	LH	ZEB1	NFIX	29706544
Joost et al. 2016	TC	TCF7	BCL11B	21814277
Joost et al. 2016	TC	BCL11B	TCF7	28232744
Joost et al. 2016	uHF.I	TCF4	NR4A1	28674186
Joost et al. 2016	uHF.I	VDR	CEBPB	12520521;14729647;23482605;24726990;26148725;29966306
Joost et al. 2016	uHF.I	CEBPB	VDR	12520521;15601867;19897601;24239506
Joost et al. 2016	uHF.II	GATA6	CEBPA	24317510
Joost et al. 2016	uHF.II	CEBPA	GATA6	16912278
Joost et al. 2016	uHF.II	KLF4	EHF	23451207
Joost et al. 2016	uHF.II	KLF4	GATA6	19030024;19736564;24770696;28848051;29593216
Joost et al. 2016	uHF.II	KLF4	SOX7	19736564;24770696
Joost et al. 2016	uHF.III	EGR2	CEBPB	16054051;17011499;17139329;18396140;25535333
Joost et al. 2016	uHF.III	EHF	GRHL3	24142692
Joost et al. 2016	uHF.III	CEBPB	PRDM1	19717648
Joost et al. 2016	uHF.III	CEBPB	EGR2	17254333
Joost et al. 2016	uHF.III	CEBPB	MXD1	18203738;21345218
Joost et al. 2016	uHF.III	GRHL3	FOXQ1	25347468
Joost et al. 2016	Mon	STAT3	NFIL3	19079543;19282476;29215740
Joost et al. 2016	DC	XBP1	APEX1	17612490
Joost et al. 2016	ILC	TCF7	CDC5L	28346462
Joost et al. 2016	MacII	IRF2	PPARG	18177728
Joost et al. 2016	MacIII	MBD2	EGR2	14596916;19000991
Joost et al. 2016	MacIII	MBD2	PPARG	19589179
Joost et al. 2016	NK	GATA3	CITED2	29078328
Cohen et al. 2018	NK	TCF7	SF1	9573336;10360842;28346462
Cohen et al. 2018	T	MTA2	NFE2L2	19687298
Cohen et al. 2018	Baso	RBL2	RBBP4	9724731;9823308;9858615;16936746
Cohen et al. 2018	Mast	GATA2	BAZ1A	19941826
Cohen et al. 2018	Mast	GATA2	BRD4	29078328
Cohen et al. 2018	Mast	GATA2	MEIS1	18308945;22036566;29078328
Cohen et al. 2018	Mast	GFI1	MEIS1	19346496
Cohen et al. 2018	Mast	BRD4	GFI1	29991720
Cohen et al. 2018	Mast	BRD4	RUNX3	29533787
Cohen et al. 2018	Mast	MEIS1	MYB	16507773;22829978;27607579
Cohen et al. 2018	Mast	MEIS1	GFI1	20516218
Cohen et al. 2018	Epithel	SOX9	MECOM	26525672
Cohen et al. 2018	Epithel	MBD3	SOX9	22139358
Cohen et al. 2018	Epithel	TEAD2	SOX9	24906622
Cohen et al. 2018	Fibro	NFIA	HMGA2	10558886
Segerstolpe et al. 2016	Beta cell	MAFB	NKX6-1	17360442;29378833
Segerstolpe et al. 2016	Acinar cell	NFIB	CSDE1	23389444
Segerstolpe et al. 2016	Endothelial cell	ETS1	PSMC3	20019798
Segerstolpe et al. 2016	Endothelial cell	ETS1	RAN	20019798
Segerstolpe et al. 2016	Endothelial cell	ETS1	USP22	20019798
Segerstolpe et al. 2016	Mast cell	GATA1	ISL1	23874683
Segerstolpe et al. 2016	Epsilon cell	TRIM28	ZNF668	19339689
